# Supplementary material for: Correlative montage parallel array cryo-tomography for in situ structural cell biology
Source: Nat Methods. 2023 Sep 18;20(10):1537–43. doi: 10.1038/s41592-023-01999-5 (PMC10555823; doi:10.1038/s41592-023-01999-5)
Supplement: Supplementary file 9 — MATLAB scripts to generate piece coordinate files for stitching. Running either script will generate a list of piece coordinate files per tilt used for the subsequent stitching/blending. The output is in .txt format. Run ‘changename.sh’ afterwards in the same directory to get .pl format files. The scripts are available at both https://github.com/wright-cemrc-projects/cryoet-montage/ and https://github.com/JaeEYang/MPACT_bashscripts/. [file 41592_2023_1999_MOESM9_ESM.sh]

#!/bin.bash
echo “file base name”
read Basename

for f in ${Basename}.txt;
do mv ${f} ${f/\.txt/\.pl};
done
echo “Done”
