# Supplementary material for: Correlative montage parallel array cryo-tomography for in situ structural cell biology
Source: Nat Methods. 2023 Sep 18;20(10):1537–43. doi: 10.1038/s41592-023-01999-5 (PMC10555823; doi:10.1038/s41592-023-01999-5)
Supplement: Supplementary file 10 — Bash script to stitch and generate a montage tilt series. Run the bash script ‘blendstitching_tiltcompensated.sh’ after placing the bash script in the folder where the motion-corrected movie stacks per tilt are. The script will guide the user through the messages. In the end, a stitched montage tilt-series stack is generated. Each montaged tile stack per tilt is also sorted into individual folders based on the tilt angle along with the corresponding piece coordinate file. The user could intervene to adjust the stitching if the automated stitching performs less than ideally. The script is available at both https://github.com/wright-cemrc-projects/cryoet-montage/ and https://github.com/JaeEYang/MPACT_bashscripts/. [file 41592_2023_1999_MOESM10_ESM.sh]

#!/bin.bash

##scripts for CryoMontage tilt series MPACT by JaeYang from Wright Lab Oct. 2021, last edited 6_7_2023

echo CryoMontage montage tilt series stitching and new stack generation

###### function #################

# copy a second set of aligned frames output from function alignframes to a new folder xxx_Processing
# organize the frames into individual tilts for subsequent inspections and Midas launching
# SerialEM frames have some fixed naming, e.g. xxx_-6.0.mrc (.0. added between tilt angle -6 and file appendix .mrc)
 
stitching () {
 while [ $i -le $end ];
 do
  # make individual folders for each tilt to store original frames and stitched tiles per tilt
   mkdir ${Basename}_Processing/Tilt_${i}
  # Depending on the collection schemes, 0 tilt could be written as -0 or 0 in the file name
  # ignore the erro if 0 or -0 doesn't exist
   if [ $i == "0" ]
    then 
      cp ${Basename}_*_0.0.*.mrc ${Basename}_Processing/Tilt_0/
      cp ${Basename}_*_-0.0.*.mrc ${Basename}_Processing/Tilt_0/
      cp ${Basename}_0.pl ${Basename}_Processing/Tilt_0/      
  else
      cp ${Basename}_*_${i}.0.*.mrc ${Basename}_Processing/Tilt_${i}/
  # piece coordinate files needed for blendmont and also ready for subsequent inspection and Midas launching
      cp ${Basename}_${i}.pl ${Basename}_Processing/Tilt_${i}/
    fi;

  # generate a new stack per tilt for stitching (xxx_-6.mrc)  and stitch the stack in individual tilt folders called xxx_-6_blend.st using blendmont command
  # copy a stitched stack per tilt to the upper directory for whole montage tilt series generation

  newstack ${Basename}_Processing/Tilt_${i}/*.mrc ${Basename}_Processing/Tilt_${i}/${Basename}_${i}.st

  # use blendmont command includes both edge function calculation and cross-correlation 
  blendmont -imin ${Basename}_Processing/Tilt_${i}/${Basename}_${i}.st -imout ${Basename}_Processing/Tilt_${i}/${Basename}_${i}_blend.st -plin ${Basename}_Processing/Tilt_${i}/${Basename}_${i}.pl -roo ${Basename}_Processing/Tilt_${i}/${Basename}_${i} -sloppy
  cp ${Basename}_Processing/Tilt_${i}/${Basename}_${i}_blend.st ${Basename}_Processing/

  # remane the piece coordinate files to match with the pre-blend new stack to avoid errors in Midas
  # mv ${Basename}_Processing/Tilt_${i}/${Basename}.pl ${Basename}_Processing/Tilt_${i}/${Basename}_${i}.pl
  i=$(($i+$c))
 done
  # rm ${Basename}.pl
}


## generate a txt file that follows the required format and contains the file names to be used in newstack command

userlist() {
      while [ $i -le $end ]
         do
           echo ${Basename}_${i}_blend.st >> tiltlist.txt 
           echo 0 >> tiltlist.txt
           i=$(($i+$c))
      done
}

## generate a txt file with tilt angles information to be inserted into the tilt series 

usertilt() {
      while [ $i -le $end ]
        do
         echo $i >> tilt.rawtlt
         i=$(($i+$c))
      done
}

## align frames with motioncorr2 if frames are not aligned yet

motioncorr() {
    echo "Is motion correction needed and input files are tiff(y/n)"
    read answer
    if [ $answer == "y" ]
     then
       echo which pixel size in Angstroms
       read pixelsize
       echo which gain
       read gain
       echo "which rotation e.g.2 for 180 rotation"
       read rotgain
       echo "which flip e.g. 2 for flip around vertical axis"
       read flipgain
       motioncor2 -InTiff ${f} -OutMrc ${f}.mc.mrc -Patch 5 5 -PixelSize $pixelsize -Gpu 0 1 2 3 -Gain $gain -RotGain $rotgain -FlipGain $flipgain
     else
       echo no motion correction
     fi
}

## main script start

echo "============main  process starting=============="
echo "put the bash script blendstitching_updated.sh and all piece coordinate files in the same folder where all frames in motion_corrected mrc format or unaligned tiff are"

 echo "which basename" 
 read Basename
 echo "starting angle negative e.g. -60"
 read i
 echo "ending angle positive e.g. 60"
 read end
 echo "tilt increments e.g. 3"
 read c
 echo "location to tranfer data full path or NA"
 read fullpath
 echo "do you need to generate basename folder (y/n)"
 read Processing

# motion correction if needed 
 motioncorr

 tilts=$(($end/$c))
 tilts=$(($tilts*2+1))

 origin=$i

# generate folder to hole all of the files
  mkdir ${Basename}_Processing

# perfom stitching function
 stitching;

 location=$(pwd)

# go to the processing folder and generate the stitched tilt series 

 cd $location/${Basename}_Processing/

 namechange;

 i=$origin

# generate a premature tiltlist file to hold the file names and used in function userlist to create final tiltlist.txt
 
 echo $tilts >> tiltlist.txt
 userlist;

# reset i for function usertilt
 i=$origin

# generate a list of tilt angles to insert into the stitched tilt series
 usertilt;

# generate the stitched nxn unbinned tilt series
 newstack -tilt tilt.rawtlt -fileinlist tiltlist.txt -ou ${Basename}_AliSB.st

# generate a binned 2x and 4x anti-alias tilt series
 newstack -shrink 2.0 ${Basename}_AliSB.st ${Basename}_AliSB_bin2.st

 newstack -shrink 4.0 ${Basename}_AliSB.st ${Basename}_AliSB_bin4.st

# transfer data to designated area if desired
 if [ $fullpath == "NA" ]
  then echo done no additional transfer
  else
 # transfer the data to a designated area and keep a copy in the current location
    if [ $Processing == 'y' ]
     then 
      mkdir ${fullpath}/${Basename}
     else
     echo "basename folder exits no need to generate"
     cp ${Basename}_AliSB.st ${fullpath}/${Basename}/
     cp ${Basename}_AliSB_bin2.st ${fullpath}/${Basename}/
     cp ${Basename}_AliSB_bin4.st ${fullpath}/${Basename}/
 # transfer the Processing folder to a designated area and keep a copy in the current location 
     cd $location
     cp -r ${Basename}_Processing ${fullpath}/${Basename}/
     echo done data transferred to ${fullpath}
    fi
fi

echo "Done!"
